# Supplementary material for: Nomogram for predicting post-progression-free survival in patients with recurrent pancreatic ductal adenocarcinoma after radical surgery: a retrospective analysis
Source: Front Med (Lausanne). 2024 Dec 6;11:1486750. doi: 10.3389/fmed.2024.1486750 (PMC11659012; doi:10.3389/fmed.2024.1486750)
Supplement: Supplementary file 1 [file Data_Sheet_1.xlsx]

## Sheet: T
Name	gender	age	site	differentiation	Tstage	Nstage	recurrencetiming	perineuralinvasion	microvascularinvasion	adjacentorganinvasion	lymphvesselinvasion	recurrencepattern	pschemotherapy	ppchemotherapy	CA199	CEA	PLR	NLR	TNMstage	status	time	group
1	1	2	1	2	3	0	1	1	0	0	1	2	0	0	1	1	2	2	2	1	3.1	1
2	1	1	1	1	3	1	2	1	1	1	0	4	0	1	0	1	1	2	2	1	6.7	1
3	1	2	1	2	3	2	2	1	1	1	1	3	1	0	1	1	2	2	3	1	2.1	1
4	1	1	1	2	2	2	1	1	1	0	0	2	1	2	1	0	1	2	3	1	6.9	1
5	1	1	1	2	2	1	2	0	1	0	1	2	2	1	1	0	1	2	2	1	5.3	1
6	1	1	2	2	2	2	1	1	0	1	1	3	0	1	1	0	2	2	3	1	3.2	1
7	2	2	1	1	2	0	1	0	0	1	0	2	2	0	0	1	1	1	1	1	7.4	1
8	1	2	2	2	3	0	1	1	0	1	1	4	0	0	1	0	1	2	2	1	1.9	1
9	1	2	1	2	2	1	2	1	0	1	1	2	1	0	1	1	1	2	2	1	5.1	1
10	2	1	1	1	1	2	2	0	0	0	0	4	0	0	1	1	1	2	3	1	8.6	1
11	1	2	1	2	1	1	1	1	1	0	0	4	1	2	0	0	1	1	2	1	16	1
12	2	2	1	2	3	2	2	1	1	1	0	4	1	0	1	1	1	1	3	1	5.9	1
13	1	2	1	1	2	2	1	1	0	1	0	2	2	1	1	0	1	2	3	1	7	1
14	1	1	1	2	2	1	2	0	0	0	1	3	1	1	1	1	1	2	2	1	6	1
15	1	2	1	2	3	2	1	1	1	1	1	3	0	0	1	0	1	2	3	1	1.8	1
16	1	1	1	2	2	2	1	1	0	0	0	4	1	0	1	0	1	1	3	1	3.2	1
17	2	1	1	2	2	1	1	0	0	0	0	1	0	0	0	1	1	2	2	1	6.7	1
18	1	2	1	2	1	1	2	1	0	1	1	3	1	2	1	1	1	1	2	1	15.6	1
19	1	1	1	2	2	1	1	0	0	0	0	4	1	2	0	1	2	2	2	1	4.5	1
20	1	1	2	2	3	0	1	1	1	0	0	4	1	2	0	0	1	1	2	1	7.7	1
21	1	2	1	2	2	1	2	1	1	0	1	3	2	2	1	0	2	2	2	0	4.8	1
22	1	2	1	2	3	2	1	1	0	0	1	2	0	2	1	0	2	2	3	1	1.6	1
23	1	1	1	2	2	1	2	0	0	0	0	3	1	2	0	1	1	1	2	1	11.5	1
24	2	2	2	1	3	1	2	1	1	1	0	3	0	2	1	1	1	2	2	1	10	1
25	1	2	1	2	3	0	1	1	0	1	1	3	1	2	1	0	1	2	2	1	4.5	1
26	2	1	1	1	3	0	1	1	1	1	0	4	1	2	0	0	1	2	2	1	15.7	1
27	2	2	1	2	3	0	2	0	0	0	1	3	1	0	1	1	1	2	2	1	5.7	1
28	2	2	2	2	1	0	1	1	0	0	0	4	1	2	1	0	1	1	1	1	24.7	1
29	1	2	1	2	3	1	2	1	1	1	0	4	1	0	0	1	2	2	2	1	6.7	1
30	1	2	2	2	2	2	2	1	1	0	0	3	1	2	1	1	2	2	3	1	7.9	1
31	2	1	1	2	3	0	1	1	0	1	0	2	1	0	0	0	1	1	2	1	19	1
32	1	1	1	1	2	1	2	1	1	1	0	4	1	1	1	1	1	1	2	1	11.2	1
33	2	2	2	2	3	1	2	1	0	1	1	3	2	1	1	1	1	2	2	1	5.9	1
34	1	2	2	2	2	2	1	1	1	1	0	4	1	1	1	1	1	1	3	1	1.9	1
35	2	1	1	1	3	1	2	1	1	1	0	1	2	0	0	0	2	1	2	0	2.7	1
36	1	1	1	2	2	2	1	0	0	0	0	4	2	2	1	0	2	2	3	1	8.3	1
37	1	2	1	1	3	1	2	1	0	1	1	3	0	1	1	1	2	2	2	0	2.5	1
38	1	1	1	2	2	1	2	1	1	0	0	4	1	2	1	0	2	2	2	1	8.4	1
39	1	2	1	2	2	1	1	1	0	0	0	3	0	2	1	0	1	2	2	1	3.8	1
40	1	1	1	2	3	0	2	1	0	1	1	1	0	2	1	0	1	2	2	1	14.2	1
41	1	2	1	2	2	1	2	1	0	0	1	1	1	2	1	1	1	1	2	0	10.1	1
42	2	1	1	2	3	1	1	1	1	1	0	4	1	1	1	0	1	1	2	1	5.7	1
43	1	1	2	2	3	1	2	1	0	1	0	4	1	0	1	1	1	1	2	1	3.5	1
44	1	2	1	2	2	0	1	0	0	1	0	3	1	2	1	0	1	2	1	1	2.7	1
45	1	1	1	1	2	2	1	1	1	0	0	1	1	2	0	0	2	2	3	0	4.5	1
46	1	2	1	2	3	1	2	1	1	1	0	3	0	1	1	1	2	2	2	1	6.8	1
47	2	2	2	2	3	1	1	1	0	1	1	2	1	1	1	0	1	2	2	1	2.7	1
48	2	2	1	1	2	0	2	1	0	0	0	3	2	2	1	1	2	2	1	1	6.8	1
49	1	1	1	2	3	2	1	0	1	1	0	4	2	0	1	1	1	2	3	1	2.2	1
50	1	2	2	2	2	1	1	1	0	1	0	3	0	0	1	0	1	1	2	1	1.2	1
51	1	2	2	2	2	0	1	1	0	1	1	4	2	2	1	1	1	1	1	1	6.8	1
52	1	1	1	2	3	1	1	1	1	1	0	4	0	0	1	1	2	2	2	1	2.1	1
53	1	2	1	2	3	1	1	1	1	0	0	3	0	2	1	1	1	2	2	1	4.4	1
54	2	2	1	2	3	1	1	1	0	0	0	2	0	1	1	0	1	2	2	1	3.2	1
55	2	1	1	1	3	1	2	1	1	1	0	4	0	2	1	0	2	2	2	1	7	1
56	2	2	1	2	3	0	1	1	1	0	1	3	2	1	0	1	1	2	2	1	10.5	1
57	1	2	2	2	3	0	1	0	1	1	1	3	1	0	1	1	1	1	2	1	2.2	1
58	2	2	1	2	2	0	1	0	0	0	0	4	0	0	1	1	1	1	1	1	4.5	1
59	1	1	1	2	2	2	1	1	1	0	0	4	0	2	0	1	2	2	3	1	2	1
60	2	2	1	2	2	2	1	1	1	0	0	4	1	0	1	0	2	2	3	1	22.4	1
61	2	2	1	1	2	0	1	1	0	0	0	2	1	1	1	1	2	2	1	1	9.9	1
62	1	2	2	2	3	0	2	1	0	0	0	1	2	1	0	1	2	1	2	0	14.1	1
63	2	1	1	2	3	2	1	1	0	1	0	1	1	2	1	0	2	2	3	1	7.7	1
64	1	2	1	2	3	2	1	1	0	1	0	2	1	2	1	0	1	2	3	1	5.8	1
65	1	2	2	2	3	0	1	1	1	0	1	4	0	2	1	1	1	2	2	1	2.4	1
66	2	2	1	1	3	1	2	1	1	0	1	2	1	1	1	0	1	2	2	1	8.9	1
67	2	1	1	1	3	2	1	1	1	1	0	4	0	1	1	1	2	2	3	1	3.6	1
68	1	2	2	2	3	2	1	1	1	1	1	2	1	2	1	1	2	2	3	1	5.9	1
69	2	1	1	2	2	2	1	1	0	1	1	2	0	2	1	0	1	2	3	1	2.1	1
70	2	1	1	2	2	0	1	1	1	1	1	2	0	0	1	0	1	1	1	1	4.3	1
71	2	2	2	2	2	0	1	1	1	0	1	4	1	2	0	0	1	1	1	1	6.6	1
72	1	2	1	1	2	0	2	0	0	0	1	3	1	2	1	1	2	2	1	1	8.3	1
73	2	2	2	2	2	1	1	1	0	1	0	4	0	0	1	0	1	1	2	1	3.7	1
74	2	2	2	2	3	1	1	0	0	0	0	2	1	0	1	1	1	2	2	1	3.9	1
75	1	2	2	2	3	1	1	0	1	0	1	2	2	2	1	0	1	2	2	1	6.4	1
76	2	2	1	2	2	1	1	1	0	1	0	2	1	1	1	0	2	1	2	1	5.7	1
77	1	2	2	2	2	1	2	1	0	1	0	3	2	1	1	1	2	2	2	0	4.8	1
78	1	2	2	2	3	2	1	1	1	1	0	4	0	2	1	1	1	1	3	1	4	1
79	2	2	2	2	3	2	1	1	1	0	1	2	0	0	1	1	2	2	3	1	2.1	1
80	1	2	1	2	3	1	1	1	1	1	1	4	0	0	1	1	2	2	2	1	1.7	1
81	2	2	1	2	3	1	2	1	1	0	1	4	0	2	0	0	1	1	2	0	1.6	1
82	1	2	1	2	3	2	1	1	1	0	1	3	2	1	1	1	2	2	3	1	4	1
83	2	1	1	2	3	1	1	0	1	1	0	4	1	0	1	0	2	2	2	1	3.7	1
84	1	1	1	1	2	2	1	0	0	1	0	3	1	0	1	1	1	2	3	1	13.9	1
85	2	2	1	2	3	1	2	1	1	1	0	4	2	0	1	1	1	1	2	0	1.1	1
86	2	2	1	2	2	2	1	1	0	1	1	2	2	0	1	1	1	2	3	1	3.2	1
87	1	2	1	2	3	2	1	1	1	1	0	3	0	0	1	1	1	2	3	1	1.6	1
88	2	2	1	2	3	1	1	1	0	1	0	4	0	2	1	1	1	2	2	1	9.1	1
89	1	1	1	1	2	1	2	0	1	0	0	2	2	0	0	0	1	1	2	1	20.2	1
90	1	1	1	2	3	2	1	1	0	1	0	4	0	2	1	1	1	1	3	1	2.1	1
91	1	1	1	1	2	2	1	1	0	0	0	2	2	1	0	0	1	1	3	1	14.4	1
92	1	2	2	2	2	2	1	1	1	0	1	2	0	2	1	1	1	2	3	1	2.7	1
93	1	2	2	1	3	2	2	1	0	1	0	2	1	2	1	1	1	1	3	1	8	1
94	2	1	1	1	2	2	1	1	0	1	0	4	1	2	1	1	2	2	3	1	7.1	1
95	2	2	1	2	3	2	1	1	1	1	1	2	1	2	1	1	2	2	3	1	1.6	1
96	2	2	1	1	3	1	2	1	1	1	0	1	1	1	1	0	2	1	2	0	5.3	1
97	2	2	2	2	3	2	1	1	1	0	1	3	0	0	1	1	2	2	3	1	2.2	1
98	1	2	1	2	3	2	1	1	1	1	1	3	0	2	1	1	1	2	3	1	2.9	1
99	1	2	2	1	1	2	1	1	0	0	0	4	1	2	0	0	2	2	3	1	10.5	1
100	1	2	2	1	3	0	2	0	1	0	0	4	1	1	0	0	1	2	1	1	11.4	1
101	2	2	1	2	2	2	1	1	0	0	0	4	0	0	1	1	1	2	3	1	4.6	1
102	1	2	1	2	2	1	1	1	0	1	0	4	2	2	1	0	1	1	2	1	14.8	1
103	2	1	1	2	3	2	1	1	0	1	0	3	0	2	1	0	2	2	3	1	5.5	1
104	1	1	1	1	2	2	1	0	1	0	0	3	0	0	1	0	1	2	3	1	4	1
105	2	2	1	1	1	0	2	1	0	0	1	2	2	2	1	0	1	1	1	1	30.6	1
106	1	1	1	1	2	0	1	1	0	1	1	1	0	1	1	1	1	2	1	0	6.1	1
107	2	2	1	2	3	2	1	1	1	1	1	2	1	2	1	1	1	2	3	1	3.7	1
108	1	1	1	1	2	2	2	1	0	0	1	2	0	0	1	0	1	2	3	1	0.9	1
109	2	2	1	1	3	1	2	0	0	1	0	4	0	0	1	1	1	2	2	1	6.1	1
110	1	2	1	2	3	2	1	1	1	1	1	4	0	2	1	1	1	2	3	1	3.5	1
111	1	2	1	2	3	2	1	1	1	1	0	4	1	0	1	1	2	2	3	1	4.6	1
112	1	2	1	2	2	1	1	1	0	1	0	4	1	1	1	0	1	2	2	1	2	1
113	1	1	1	1	2	0	2	1	0	1	0	1	1	0	0	0	1	1	1	0	1.3	1
114	1	2	1	2	3	2	2	0	0	1	1	4	0	2	0	0	1	1	3	1	2.2	1
115	2	2	1	2	3	1	2	1	0	1	0	4	2	0	1	1	1	2	2	1	9.7	1
116	2	2	2	2	3	2	1	1	1	1	1	4	0	0	0	0	2	2	3	1	2.4	1
117	1	2	1	2	2	1	1	1	1	0	1	4	0	2	1	1	2	2	2	1	3.6	1
118	2	2	1	2	3	0	1	1	1	1	0	3	0	0	0	0	1	2	2	1	16.9	1
119	2	2	1	2	2	0	1	1	0	0	1	1	0	2	1	0	2	2	1	1	21.4	1
120	1	2	1	2	2	2	1	1	1	1	0	1	0	2	0	1	1	2	3	0	5.1	1
121	1	2	1	1	1	1	2	0	0	0	0	3	2	1	0	1	1	2	2	0	2.4	1
122	1	2	1	2	3	2	1	1	1	1	0	3	1	2	0	1	1	2	3	1	6.4	1
123	1	2	1	2	3	2	1	0	1	1	0	4	0	2	1	1	2	2	3	0	82.8	1
124	2	1	1	2	2	2	2	1	0	1	0	4	1	0	0	1	1	1	3	1	2.4	1
125	2	2	1	2	3	1	1	1	1	1	0	4	0	0	1	0	2	2	2	1	5.2	1
126	1	1	1	2	3	1	1	1	1	1	0	4	0	1	1	0	1	2	2	1	7.1	1
127	2	2	1	1	2	1	1	1	1	1	0	4	1	2	1	0	1	2	2	1	5.4	1
128	1	2	1	1	3	2	1	1	0	1	0	4	1	0	0	0	1	2	3	1	3.5	1
129	1	2	1	2	3	2	1	0	1	1	0	3	0	1	1	1	1	2	3	1	6.7	1
130	1	2	1	2	3	2	1	1	0	1	0	4	1	0	1	0	1	2	3	1	0.7	1
131	2	2	1	1	2	2	1	1	0	1	0	3	1	0	0	0	1	1	3	1	4.3	1
132	1	2	1	2	3	1	1	0	1	1	0	1	1	2	1	1	2	2	2	1	13.2	1
