# Supplementary material for: Nomogram for predicting post-progression-free survival in patients with recurrent pancreatic ductal adenocarcinoma after radical surgery: a retrospective analysis
Source: Front Med (Lausanne). 2024 Dec 6;11:1486750. doi: 10.3389/fmed.2024.1486750 (PMC11659012; doi:10.3389/fmed.2024.1486750)
Supplement: Supplementary file 2 [file Data_Sheet_2.xlsx]

## Sheet: Sheet1
name	gender	age	site	differentiation	Tstage	Nstage	recurrencetiming	perineuralinvasion	microvascularinvasion	adjacentorganinvasion	lymphvesselinvasion	recurrencepattern	pschemotherapy	ppchemotherapy	CA199	CEA	PLR	NLR	TNMstage	status	time	group
1	1	1	1	2	1	1	1	0	0	0	1	3	0	1	1	0	1	1	2	1	12.6	2
2	1	2	1	2	1	0	1	1	0	0	0	2	1	1	0	0	1	2	1	0	17.1	2
3	1	1	1	1	1	0	1	0	0	0	0	1	0	0	0	0	1	1	1	1	39.3	2
4	2	1	2	1	1	1	1	1	1	1	0	4	0	1	1	1	1	1	2	0	15.1	2
5	2	1	1	1	3	0	1	1	1	1	0	4	1	1	1	1	2	2	2	1	3.8	2
6	1	2	1	2	1	2	1	1	1	1	0	3	1	2	1	0	1	2	3	1	9.1	2
7	1	1	1	1	1	0	2	1	1	0	0	1	0	1	1	0	1	1	1	0	4.4	2
8	1	1	1	2	2	1	1	0	1	0	0	3	1	2	1	0	1	1	2	1	5.7	2
9	2	1	1	1	3	2	2	0	1	1	1	3	1	1	1	1	1	2	3	1	4.3	2
10	2	1	1	1	2	1	1	0	1	0	0	1	1	0	1	1	1	1	2	1	4.4	2
11	2	1	2	1	1	2	2	1	1	1	1	3	1	1	1	0	1	1	3	1	2.3	2
12	1	1	1	2	3	1	2	0	0	1	0	4	1	0	0	1	1	2	2	1	2.3	2
13	1	2	1	1	3	1	2	1	1	1	1	3	1	0	1	0	1	1	2	1	4.5	2
14	2	2	1	1	3	1	1	1	1	1	1	1	2	2	1	1	1	1	2	0	21.7	2
15	2	1	1	1	3	2	2	1	0	1	1	3	1	0	1	1	1	1	3	1	1.5	2
16	2	1	1	1	1	2	2	1	1	1	1	4	1	0	1	0	1	2	3	1	1.9	2
17	2	2	1	1	2	1	2	0	0	0	1	3	1	1	1	1	1	2	2	1	3.6	2
18	1	2	1	2	3	2	1	1	1	1	0	2	0	1	1	1	1	1	1	1	1.6	2
19	1	2	1	2	3	1	1	1	0	0	0	3	0	1	0	0	1	2	2	1	8.4	2
20	1	2	2	2	3	1	1	1	1	1	0	4	2	1	0	0	1	2	2	1	8.8	2
21	1	2	2	1	2	0	2	1	1	0	1	3	0	1	1	1	1	1	1	1	6.4	2
22	1	2	1	1	2	1	2	1	0	1	1	3	1	1	1	0	1	1	2	1	1.9	2
23	2	2	1	1	2	2	2	1	0	1	1	1	1	2	1	1	2	2	3	1	3.3	2
24	1	2	1	1	3	1	1	1	1	1	0	4	1	0	0	0	2	2	2	1	5.3	2
25	1	1	1	1	2	0	1	0	0	0	0	1	0	1	0	0	2	2	1	1	38.8	2
26	1	2	1	1	3	1	2	1	0	0	1	1	2	1	0	1	1	2	2	0	2.6	2
27	1	2	2	2	3	0	1	1	0	0	1	3	0	1	1	0	1	2	2	1	6.9	2
28	2	1	1	1	3	1	2	1	0	1	0	4	2	2	1	0	2	2	2	1	2.6	2
29	1	2	1	2	3	1	1	1	0	1	1	4	2	1	1	0	1	2	2	1	4.2	2
30	2	2	2	2	3	1	2	1	0	1	1	1	2	1	1	1	1	1	2	1	5.2	2
31	2	2	2	2	3	1	1	1	0	1	1	4	1	1	1	1	2	2	2	1	2.3	2
32	1	2	1	2	3	2	1	1	1	0	1	2	0	0	1	1	2	2	3	1	0.3	2
33	1	1	1	1	1	0	1	1	0	1	0	3	0	1	0	0	2	2	1	0	2.8	2
34	1	2	1	2	3	1	1	1	1	0	1	1	0	1	1	1	2	2	2	0	4	2
35	2	2	1	2	3	1	1	1	0	1	1	3	2	0	1	1	1	1	2	1	3.7	2
36	1	1	1	1	3	2	2	0	0	0	0	1	0	2	0	0	1	2	3	1	15.9	2
37	2	2	1	2	3	1	1	1	1	1	1	1	1	2	1	0	1	2	2	1	12.9	2
38	1	2	1	1	3	0	2	0	0	0	1	4	1	1	1	1	1	2	2	1	10.7	2
39	2	2	2	2	3	2	1	1	1	1	1	4	0	0	1	0	2	2	3	1	5.7	2
40	2	1	1	2	3	1	1	0	0	1	0	4	0	2	1	1	2	2	2	1	1.5	2
41	1	2	2	2	3	2	1	1	1	1	1	1	0	2	1	1	1	1	3	1	10.5	2
42	1	2	2	2	3	1	1	1	0	0	1	2	1	1	1	1	1	2	2	1	4.4	2
43	1	1	2	2	3	1	1	0	0	1	0	1	2	2	0	0	1	2	2	0	4.7	2
44	2	1	2	2	2	1	1	1	1	1	1	4	1	1	1	0	1	1	2	1	2	2
45	1	1	1	1	2	0	1	0	0	1	0	3	1	1	0	0	2	2	1	1	22.6	2
46	1	1	1	2	1	0	2	1	0	1	0	1	1	1	0	0	2	2	1	0	6.6	2
47	1	1	1	2	2	1	2	1	1	1	0	2	0	1	0	1	1	1	2	1	8.2	2
48	1	1	1	2	3	1	1	1	1	1	0	3	1	1	1	1	1	2	2	1	8	2
49	1	2	1	1	3	0	2	1	0	1	1	1	1	1	1	0	1	2	2	0	3.5	2
50	1	2	1	2	3	0	1	1	0	0	0	4	1	2	0	0	1	1	2	0	3.5	2
51	1	2	1	1	2	1	1	1	1	1	0	4	0	0	0	0	2	1	2	1	7	2
52	1	1	1	2	3	0	1	1	1	1	0	4	1	2	0	1	1	1	2	0	6.1	2
53	2	2	1	1	3	1	1	1	0	1	1	4	1	1	1	1	1	1	2	1	6.4	2
54	2	2	1	1	3	1	2	1	0	0	1	2	2	1	1	1	1	1	2	1	14	2
55	1	1	1	2	3	1	1	1	1	1	0	3	2	1	1	1	1	1	2	1	8	2
56	2	2	1	2	1	0	2	1	1	1	0	2	1	0	1	0	1	1	1	1	6.5	2
57	1	2	1	2	3	0	1	1	1	1	1	4	2	1	1	1	2	2	2	1	9.6	2
58	1	2	1	2	3	2	1	1	0	1	0	2	0	0	1	0	1	2	3	1	1.9	2
59	2	1	1	1	2	2	1	0	0	1	0	1	0	2	1	1	1	2	3	0	73.7	2
60	1	2	1	2	1	1	2	1	0	0	0	3	2	0	1	0	1	2	2	1	3.1	2
61	2	2	2	2	3	2	1	0	0	1	1	3	0	2	1	1	2	2	3	1	3.6	2
62	1	2	2	1	2	1	1	1	0	0	0	1	1	1	1	1	1	1	2	1	8.3	2
63	1	2	1	2	3	2	1	0	0	1	0	4	0	2	0	0	2	2	3	1	5	2
64	2	2	2	2	2	0	1	1	0	1	0	3	0	1	1	1	1	1	1	1	8.9	2
65	1	1	1	1	1	1	1	0	0	1	0	3	0	2	1	1	1	1	2	1	14.2	2
66	1	2	1	2	1	0	1	1	0	1	1	3	0	1	1	1	1	2	1	1	10	2
67	2	2	1	1	3	2	2	1	1	1	0	1	1	1	0	1	2	2	3	1	4	2
68	1	2	1	2	3	0	1	1	0	1	1	2	1	0	1	0	1	2	2	1	2.6	2
